# Supplementary material for: Time in Range for Closed-Loop Systems versus Standard of Care during Physical Exercise in People with Type 1 Diabetes: A Systematic Review and Meta-Analysis
Source: J Clin Med. 2021 May 31;10(11):2445. doi: 10.3390/jcm10112445 (PMC8198013; doi:10.3390/jcm10112445)
Supplement: Supplementary file 1 [file jcm-10-02445-s001.zip]

Archive with 3 entries (2 files):
- jcm-1214094-supplementary/
- jcm-1214094-supplementary/JCM_Supplemental_Material_Eckstein.pdf
- jcm-1214094-supplementary/Prisma_Statement.pdf
